# Supplementary material for: ST8SIA6 Sialylates CD24 to Enhance Its Membrane Localization in BRCA
Source: Cells. 2024 Dec 26;14(1):9. doi: 10.3390/cells14010009 (PMC11719756; doi:10.3390/cells14010009)
Supplement: Supplementary file 1 [file cells-14-00009-s001.zip]

Archive with 1 entries (1 files):
- cells-3343129-supplementary.pdf
